# Supplementary material for: Transcriptomic insights into the effects of tyrosine on sub-Columbian plumage in H line chickens
Source: Front Vet Sci. 2025 Nov 28;12:1720520. doi: 10.3389/fvets.2025.1720520 (PMC12699944; doi:10.3389/fvets.2025.1720520)
Supplement: Supplementary file 2 [file Table_2.xlsx]

## Sheet: Sheet1
Supplementary Table S4. KEGG annotation of the DEGs
Gene Name	KEGG
RD3L	NA
CD6	K06456//T-cell surface glycoprotein CD6+ko04514//Cell adhesion molecules (CAMs);K06456//T-cell surface glycoprotein CD6+ko04514//Cell adhesion molecules (CAMs);K06456//T-cell surface glycoprotein CD6+ko04514//Cell adhesion molecules (CAMs)
LIPI	K19404//phosphatidic acid-selective phospholipase A1 [EC:3.1.1.-]
SLC26A4	K14702//solute carrier family 26 (sodium-independent chloride/iodide transporter), member 4+ko04918//Thyroid hormone synthesis
HRH4	K04151//histamine receptor H3+ko04080//Neuroactive ligand-receptor interaction
KRT75	K07605//type II keratin, basic
PRSS56	K09640//transmembrane protease serine 9 [EC:3.4.21.-];K09634//transmembrane protease serine 3 [EC:3.4.21.-]
RTN4R	K16659//reticulon-4 receptor
BAIAP2L2	K20127//BAI1-associated protein 2-like protein
C6H10ORF107	K21841//TBC1 domain family member 24
RASAL1	K17632//RAS protein activator-like 1+ko04014//Ras signaling pathway;K17632//RAS protein activator-like 1+ko04014//Ras signaling pathway
TGM4	K05621//transglutaminase 4 [EC:2.3.2.13]
RLN1	K22000//relaxin 3+ko04080//Neuroactive ligand-receptor interaction+ko04926//Relaxin signaling pathway
SPIC	K09440//transcription factor Spi-C;K09440//transcription factor Spi-C
PIF1	K15255//ATP-dependent DNA helicase PIF1 [EC:3.6.4.12]
TMEM132C	K17599//transmembrane protein 132
CFAP45	K18626//trichohyalin
DUOXA1L	K17232//dual oxidase maturation factor 2+ko04918//Thyroid hormone synthesis
OR52L1	K04257//olfactory receptor+ko04740//Olfactory transduction
TRPC4	K04967//transient receptor potential cation channel subfamily C member 4+ko04360//Axon guidance+ko04745//Phototransduction - fly
CYP2AC7	K17854//cytochrome P450 family 2 subfamily K
WDFY4	K22262//WD repeat and FYVE domain-containing protein 3;K22262//WD repeat and FYVE domain-containing protein 3;K22262//WD repeat and FYVE domain-containing protein 3
PDE11A	K13298//dual 3',5'-cyclic-AMP and -GMP phosphodiesterase 11 [EC:3.1.4.17 3.1.4.35]+ko00230//Purine metabolism+ko05032//Morphine addiction+ko04934//Cushing syndrome
IL1R2	K04387//interleukin 1 receptor type II+ko04640//Hematopoietic cell lineage+ko05418//Fluid shear stress and atherosclerosis+ko05215//Prostate cancer+ko05146//Amoebiasis+ko05202//Transcriptional misregulation in cancer+ko04060//Cytokine-cytokine receptor interaction+ko05166//Human T-cell leukemia virus 1 infection
RGR	K04254//retinal G protein coupled receptor
KRTCAP3	NA
SLC35F3	K15288//solute carrier family 35, member F3/4
MAB21L1	K23092//putative nucleotidyltransferase [EC:2.7.7.-]
AvBD9	NA
CENPA	K11495//histone H3-like centromeric protein A
FGF16	K04358//fibroblast growth factor+ko04810//Regulation of actin cytoskeleton+ko05226//Gastric cancer+ko05218//Melanoma+ko05200//Pathways in cancer+ko05224//Breast cancer+ko04151//PI3K-Akt signaling pathway+ko04010//MAPK signaling pathway+ko04014//Ras signaling pathway+ko04015//Rap1 signaling pathway
CYP1A4	K07408//cytochrome P450 family 1 subfamily A polypeptide 1 [EC:1.14.14.1]+ko00980//Metabolism of xenobiotics by cytochrome P450+ko04913//Ovarian steroidogenesis+ko00830//Retinol metabolism+ko05204//Chemical carcinogenesis+ko00140//Steroid hormone biosynthesis+ko00380//Tryptophan metabolism+ko01100//Metabolic pathways
FOXJ1	K09402//forkhead box protein J1
ANGPTL5	K05466//angiopoietin 2+ko04151//PI3K-Akt signaling pathway+ko04010//MAPK signaling pathway+ko04014//Ras signaling pathway+ko04015//Rap1 signaling pathway+ko04066//HIF-1 signaling pathway+ko05167//Kaposi sarcoma-associated herpesvirus infection;K06252//tenascin+ko04512//ECM-receptor interaction+ko04510//Focal adhesion+ko05206//MicroRNAs in cancer+ko04151//PI3K-Akt signaling pathway+ko05165//Human …
ART7B	K06716//ADP-ribosyltransferase 1 [EC:2.4.2.31];K06716//ADP-ribosyltransferase 1 [EC:2.4.2.31]
SSPO	K10955//mucin-2+ko05226//Gastric cancer+ko05146//Amoebiasis
FAM196B	NA
YBEY	K03691//peptide-O-fucosyltransferase [EC:2.4.1.221]+ko00514//Other types of O-glycan biosynthesis
ZNF804B	K01514//exopolyphosphatase [EC:3.6.1.11]+ko00230//Purine metabolism
LRIT1	K16357//leucine-rich repeat and fibronectin type-III domain-containing protein 4;K16354//leucine-rich repeat and fibronectin type-III domain-containing protein 1;K16358//leucine-rich repeat and fibronectin type-III domain-containing protein 5
ZP3	K19928//zona pellucida sperm-binding protein 3
SPHKAP	K16527//A-kinase anchor protein 11;K16527//A-kinase anchor protein 11;K16527//A-kinase anchor protein 11;K16527//A-kinase anchor protein 11;K16527//A-kinase anchor protein 11;K16527//A-kinase anchor protein 11;K16527//A-kinase anchor protein 11
POU1F1	K09363//POU domain transcription factor, class 1
EMB	K06535//basigin
MYBPC2	K12558//myosin-binding protein C, fast-type
SSTR1	K04217//somatostatin receptor 1+ko04024//cAMP signaling pathway+ko04080//Neuroactive ligand-receptor interaction
SSTR3	K04219//somatostatin receptor 3+ko04080//Neuroactive ligand-receptor interaction
SH2D4B	K17577//SH2 domain-containing protein 4A
TAC1	K05239//tachykinin 1+ko04080//Neuroactive ligand-receptor interaction
LRRTM2	K16665//leucine-rich repeat transmembrane neuronal protein 1/2
ARL2	K07944//ADP-ribosylation factor-like protein 3
MAL	NA
C5H14ORF37	K22017//mucin-4
ITIH3	K19014//inter-alpha-trypsin inhibitor heavy chain H1
SPDEF	K09442//SAM pointed domain-containing ETS transcription factor
RNF17	K18405//tudor domain-containing protein 1/4/6/7
ESRRB	K08553//estrogen-related receptor beta+ko04550//Signaling pathways regulating pluripotency of stem cells
FLT3	K05092//fms-related tyrosine kinase 3 [EC:2.7.10.1]+ko04640//Hematopoietic cell lineage+ko05200//Pathways in cancer+ko05202//Transcriptional misregulation in cancer+ko04151//PI3K-Akt signaling pathway+ko04010//MAPK signaling pathway+ko04014//Ras signaling pathway+ko05221//Acute myeloid leukemia+ko05230//Central carbon metabolism in cancer
CCDC153	NA
MX1	K14754//interferon-induced GTP-binding protein Mx1+ko05160//Hepatitis C+ko05162//Measles+ko05165//Human papillomavirus infection+ko05164//Influenza A;K14754//interferon-induced GTP-binding protein Mx1+ko05160//Hepatitis C+ko05162//Measles+ko05165//Human papillomavirus infection+ko05164//Influenza A;K14754//interferon-induced GTP-binding protein Mx1+ko05160//Hepatitis C+ko05162//Measles+ko05165//H…
KIF20B	K10402//kinesin family member 20
GSG1	K11167//dehydrogenase/reductase SDR family member 7C [EC:1.1.-.-]
DIO1	K01562//type I thyroxine 5'-deiodinase [EC:1.21.99.4]+ko04919//Thyroid hormone signaling pathway
CD72AG	K06504//CD72 antigen+ko04662//B cell receptor signaling pathway
MUC1	K22560//COMM domain containing 4
LRRC55	K06839//slit 2+ko04360//Axon guidance
NPY7R	K04205//neuropeptide Y receptor type 2+ko04080//Neuroactive ligand-receptor interaction
CMPK2	K13809//UMP-CMP kinase 2, mitochondrial [EC:2.7.4.14]+ko00240//Pyrimidine metabolism+ko01100//Metabolic pathways
MAMDC4	K22453//trefoil factor 2
DIRAS2	K07841//DIRAS family, GTP-binding Ras-like 2
SDSL	K17989//L-serine/L-threonine ammonia-lyase [EC:4.3.1.17 4.3.1.19]+ko01200//Carbon metabolism+ko01230//Biosynthesis of amino acids+ko00260//Glycine, serine and threonine metabolism+ko00290//Valine, leucine and isoleucine biosynthesis+ko01100//Metabolic pathways+ko00270//Cysteine and methionine metabolism
C7H21ORF58	NA
TRIM71	K12035//tripartite motif-containing protein 71 [EC:2.3.2.27]+ko05206//MicroRNAs in cancer
RLTPR	K20493//leucine-rich repeat-containing protein 16
EPB42	K05622//transglutaminase 5 [EC:2.3.2.13]
GBX1	K09321//homeobox protein GBX
HIST1H103	K11275//histone H1/5
GALNTL6	K00710//polypeptide N-acetylgalactosaminyltransferase [EC:2.4.1.41]+ko00512//Mucin type O-glycan biosynthesis+ko01100//Metabolic pathways
GPRC6A	K04622//G protein-coupled receptor family C group 6 member A+ko04621//NOD-like receptor signaling pathway
HIST1H111R	K11275//histone H1/5
RCCD1	K21991//protein unc-45;K10595//E3 ubiquitin-protein ligase HERC2 [EC:2.3.2.26]+ko04120//Ubiquitin mediated proteolysis
IFIT5	K14217//interferon-induced protein with tetratricopeptide repeats 1+ko05160//Hepatitis C+ko05168//Herpes simplex infection
CACNA1I	K04856//voltage-dependent calcium channel T type alpha-1I+ko04020//Calcium signaling pathway+ko04713//Circadian entrainment+ko04934//Cushing syndrome+ko04010//MAPK signaling pathway+ko04927//Cortisol synthesis and secretion+ko04925//Aldosterone synthesis and secretion
ALX1	K09334//cartilage homeoprotein 1
DLGAP2	K15008//discs, large-associated protein 1+ko04724//Glutamatergic synapse
VWDE	K02599//Notch 1+ko04320//Dorso-ventral axis formation+ko01522//Endocrine resistance+ko04919//Thyroid hormone signaling pathway+ko04658//Th1 and Th2 cell differentiation+ko05020//Prion diseases+ko05200//Pathways in cancer+ko05206//MicroRNAs in cancer+ko05224//Breast cancer+ko04330//Notch signaling pathway+ko05165//Human papillomavirus infection
CKMT1A	K00933//creatine kinase [EC:2.7.3.2]+ko00330//Arginine and proline metabolism+ko01100//Metabolic pathways
CPNE7	K20493//leucine-rich repeat-containing protein 16;K21125//mucin-5AC+ko04657//IL-17 signaling pathway
FKBP5	K09571//FK506-binding protein 4/5 [EC:5.2.1.8]+ko04915//Estrogen signaling pathway;K09571//FK506-binding protein 4/5 [EC:5.2.1.8]+ko04915//Estrogen signaling pathway
GPR141	K08429//G protein-coupled receptor 141
CYTL1	NA
ATOH1	K09083//atonal protein 1/7
ANKFN1	K04658//noggin+ko04350//TGF-beta signaling pathway;K10350//Zyg-11 protein homolog
TCTEX1D1	K22001//insulin-like 5+ko04080//Neuroactive ligand-receptor interaction+ko04926//Relaxin signaling pathway
SPAG16	K19760//dynein assembly factor with WDR repeat domains 1
BHLHE23	K09086//class B basic helix-loop-helix protein 4/5
CALB1	K14757//calbindin D28+ko04961//Endocrine and other factor-regulated calcium reabsorption
OASL	K14608//2'-5'-oligoadenylate synthase-like protein+ko05165//Human papillomavirus infection
CXCR5	K04190//C-X-C chemokine receptor type 5+ko04062//Chemokine signaling pathway+ko04060//Cytokine-cytokine receptor interaction
CDH22	K06812//cadherin 22;K06812//cadherin 22
CCR9	K04184//C-C chemokine receptor type 9+ko04672//Intestinal immune network for IgA production+ko04062//Chemokine signaling pathway+ko04060//Cytokine-cytokine receptor interaction
MNX1	K08025//homeobox protein HB9+ko04950//Maturity onset diabetes of the young
WNT3	K00312//wingless-type MMTV integration site family, member 3+ko04390//Hippo signaling pathway+ko05226//Gastric cancer+ko05225//Hepatocellular carcinoma+ko04916//Melanogenesis+ko04550//Signaling pathways regulating pluripotency of stem cells+ko04310//Wnt signaling pathway+ko05217//Basal cell carcinoma+ko05200//Pathways in cancer+ko05205//Proteoglycans in cancer+ko05206//MicroRNAs in cancer+ko05224…
BCAN	K06795//brevican
RIMS1	K15291//regulating synaptic membrane exocytosis protein 1+ko04721//Synaptic vesicle cycle+ko04723//Retrograde endocannabinoid signaling;K15291//regulating synaptic membrane exocytosis protein 1+ko04721//Synaptic vesicle cycle+ko04723//Retrograde endocannabinoid signaling;K15291//regulating synaptic membrane exocytosis protein 1+ko04721//Synaptic vesicle cycle+ko04723//Retrograde endocannabinoid s…
STEAP4	K19876//metalloreductase STEAP4 [EC:1.16.1.-]
MYH1A	K10352//myosin heavy chain+ko04530//Tight junction;K10352//myosin heavy chain+ko04530//Tight junction;K10352//myosin heavy chain+ko04530//Tight junction;K10352//myosin heavy chain+ko04530//Tight junction;K10352//myosin heavy chain+ko04530//Tight junction
VPREB3	K06553//pre-B lymphocyte gene
SYK	K05855//spleen tyrosine kinase [EC:2.7.10.2]+ko04072//Phospholipase D signaling pathway+ko04650//Natural killer cell mediated cytotoxicity+ko04380//Osteoclast differentiation+ko04625//C-type lectin receptor signaling pathway+ko04611//Platelet activation+ko04664//Fc epsilon RI signaling pathway+ko04666//Fc gamma R-mediated phagocytosis+ko04662//B cell receptor signaling pathway+ko05203//Viral carc…
TDRD12	K18409//ATP-dependent RNA helicase TDRD12 [EC:3.6.4.13]
PRF1	K07818//perforin 1+ko05416//Viral myocarditis+ko04210//Apoptosis+ko04650//Natural killer cell mediated cytotoxicity+ko04940//Type I diabetes mellitus+ko05320//Autoimmune thyroid disease+ko05330//Allograft rejection+ko05332//Graft-versus-host disease
EDNRB2	K04198//endothelin receptor type B+ko04022//cGMP-PKG signaling pathway+ko04020//Calcium signaling pathway+ko04916//Melanogenesis+ko05200//Pathways in cancer+ko04080//Neuroactive ligand-receptor interaction+ko04926//Relaxin signaling pathway;K04198//endothelin receptor type B+ko04022//cGMP-PKG signaling pathway+ko04020//Calcium signaling pathway+ko04916//Melanogenesis+ko05200//Pathways in cancer+k…
LAMB4	K06245//laminin, beta 4+ko05222//Small cell lung cancer+ko04512//ECM-receptor interaction+ko04510//Focal adhesion+ko05146//Amoebiasis+ko05145//Toxoplasmosis+ko05200//Pathways in cancer+ko04151//PI3K-Akt signaling pathway+ko05165//Human papillomavirus infection
EGFL6	K06824//nephronectin
IL18BP	K15698//RING finger protein 121
KIAA1024	K08631//a disintegrin and metalloproteinase with thrombospondin motifs 17 [EC:3.4.24.-];K04322//cysteinyl leukotriene receptor 1+ko04020//Calcium signaling pathway+ko04080//Neuroactive ligand-receptor interaction;K08631//a disintegrin and metalloproteinase with thrombospondin motifs 17 [EC:3.4.24.-];K04322//cysteinyl leukotriene receptor 1+ko04020//Calcium signaling pathway+ko04080//Neuroactive l…
AGR3	K20357//anterior gradient protein 3
ATP8A2	K14802//phospholipid-transporting ATPase [EC:7.6.2.1]
BCO2	K10252//beta,beta-carotene 9',10'-dioxygenase [EC:1.13.11.71]
AGT	K09821//angiotensinogen+ko05414//Dilated cardiomyopathy (DCM)+ko05410//Hypertrophic cardiomyopathy (HCM)+ko04933//AGE-RAGE signaling pathway in diabetic complications+ko04072//Phospholipase D signaling pathway+ko04614//Renin-angiotensin system+ko04261//Adrenergic signaling in cardiomyocytes+ko05200//Pathways in cancer+ko04931//Insulin resistance+ko04934//Cushing syndrome+ko04270//Vascular smooth …
MYOG	K18483//myogenic factor 4 (myogenin)
TRPM2	K04977//transient receptor potential cation channel subfamily M member 2 [EC:3.6.1.13]+ko04621//NOD-like receptor signaling pathway+ko04921//Oxytocin signaling pathway
KCTD7	K21917//BTB/POZ domain-containing protein KCTD7/14
WDPCP	K22863//WD repeat-containing and planar cell polarity effector protein;K22909//zinc finger CCCH domain-containing protein 13
CD79B	K06507//CD79B antigen+ko04662//B cell receptor signaling pathway;K06507//CD79B antigen+ko04662//B cell receptor signaling pathway;K06507//CD79B antigen+ko04662//B cell receptor signaling pathway;K06507//CD79B antigen+ko04662//B cell receptor signaling pathway
PAX5	K09383//paired box protein 5+ko05202//Transcriptional misregulation in cancer
IKZF1	K09220//IKAROS family zinc finger protein;K09220//IKAROS family zinc finger protein
SEZ6L	K10362//myosin XVIII;K17495//CUB and sushi domain-containing protein
CCDC78	K16767//centrosomal protein CEP112;K10396//kinesin family member 5+ko04144//Endocytosis+ko04728//Dopaminergic synapse;K10352//myosin heavy chain+ko04530//Tight junction
FMN2	K02184//formin 2+ko04320//Dorso-ventral axis formation
GRIN1	K05208//glutamate receptor ionotropic, NMDA 1+ko05014//Amyotrophic lateral sclerosis (ALS)+ko04024//cAMP signaling pathway+ko04020//Calcium signaling pathway+ko04724//Glutamatergic synapse+ko04720//Long-term potentiation+ko05034//Alcoholism+ko05033//Nicotine addiction+ko05031//Amphetamine addiction+ko05030//Cocaine addiction+ko04713//Circadian entrainment+ko04014//Ras signaling pathway+ko04015//R…
HSPA12B	K10609//cullin 4+ko03420//Nucleotide excision repair+ko05170//Human immunodeficiency virus 1 infection+ko04120//Ubiquitin mediated proteolysis
C1HXORF59	K01593//aromatic-L-amino-acid/L-tryptophan decarboxylase [EC:4.1.1.28 4.1.1.105]+ko04728//Dopaminergic synapse+ko04726//Serotonergic synapse+ko05034//Alcoholism+ko05031//Amphetamine addiction+ko05030//Cocaine addiction+ko00360//Phenylalanine metabolism+ko00380//Tryptophan metabolism+ko00350//Tyrosine metabolism+ko01100//Metabolic pathways;K20674//modular serine protease [EC:3.4.21.-]+ko04624//Tol…
PDE6H	K13760//retinal cone rhodopsin-sensitive cGMP 3',5'-cyclic phosphodiesterase subunit gamma+ko00230//Purine metabolism
RGS20	K16449//regulator of G-protein signaling
CD180	K06555//CD180 antigen
EPSTI1	K18626//trichohyalin
OTOP3	K21878//Usher syndrome type-1G protein;K21882//PDZ domain-containing protein 7;K22016//mucin-3/17
OTOG	K13908//mucin-5B+ko04657//IL-17 signaling pathway+ko04970//Salivary secretion
MYO1H	K10356//myosin I
HIST1H2BF	K11252//histone H2B+ko05322//Systemic lupus erythematosus+ko05034//Alcoholism+ko05203//Viral carcinogenesis
MAEL	K18411//protein maelstrom
C11ORF97	K02156//aubergine+ko04320//Dorso-ventral axis formation;K07632//galactoside alpha-1,3-fucosyltransferase 4 [EC:2.4.1.-]+ko00515//Mannose type O-glycan biosynthesis+ko00601//Glycosphingolipid biosynthesis - lacto and neolacto series+ko01100//Metabolic pathways
CCDC102B	K16759//coiled-coil domain-containing protein 102A
POU2AF1	K14214//NF-kappa-B inhibitor delta;K14214//NF-kappa-B inhibitor delta
POU4F3	K09366//POU domain transcription factor, class 4
IL21R	K05075//interleukin 21 receptor+ko04630//Jak-STAT signaling pathway+ko04659//Th17 cell differentiation+ko05321//Inflammatory bowel disease (IBD)+ko04060//Cytokine-cytokine receptor interaction
SOX14	K09267//transcription factor SOX1/3/14/21 (SOX group B)
SPERT	NA
CZH9ORF64	K10395//kinesin family member 4/21/27;K13094//RNA-binding protein 5/10
RFX8	K09174//regulatory factor X 4;K19521//regulatory factor X 6+ko04950//Maturity onset diabetes of the young
COPRS	NA
NETO1	K14616//cubilin+ko04977//Vitamin digestion and absorption
SGCZ	K12563//delta-sarcoglycan+ko05414//Dilated cardiomyopathy (DCM)+ko05416//Viral myocarditis+ko05410//Hypertrophic cardiomyopathy (HCM)+ko05412//Arrhythmogenic right ventricular cardiomyopathy (ARVC)
FAM166A	NA
GDF2	K05503//growth differentiation factor 2+ko04060//Cytokine-cytokine receptor interaction
EML3	K18596//echinoderm microtubule-associated protein-like 3;K18596//echinoderm microtubule-associated protein-like 3
HTR3A	K04819//5-hydroxytryptamine receptor 3+ko04726//Serotonergic synapse+ko04742//Taste transduction
LYZ	K13915//lysozyme C [EC:3.2.1.17]+ko04970//Salivary secretion
CYP3A7	K07424//cytochrome P450 family 3 subfamily A [EC:1.14.14.1]+ko00830//Retinol metabolism+ko05204//Chemical carcinogenesis+ko00140//Steroid hormone biosynthesis+ko00591//Linoleic acid metabolism+ko01100//Metabolic pathways
SLC22A31	K08213//MFS transporter, OCT family, solute carrier family 22 (organic cation transporter), member 17
ONECUT2	K08026//one cut domain, family member 1, hepatocyte nuclear factor 6+ko04950//Maturity onset diabetes of the young+ko04550//Signaling pathways regulating pluripotency of stem cells
KRT75L2	K07605//type II keratin, basic
TRABD2A	NA
ACSM4	K01896//medium-chain acyl-CoA synthetase [EC:6.2.1.2]+ko00650//Butanoate metabolism+ko01100//Metabolic pathways
BKJ	K04257//olfactory receptor+ko04740//Olfactory transduction;K06240//laminin, alpha 3/5+ko05222//Small cell lung cancer+ko04512//ECM-receptor interaction+ko04510//Focal adhesion+ko05146//Amoebiasis+ko05145//Toxoplasmosis+ko05200//Pathways in cancer+ko04151//PI3K-Akt signaling pathway+ko01100//Metabolic pathways+ko05165//Human papillomavirus infection
YF6	K06751//major histocompatibility complex, class I+ko05416//Viral myocarditis+ko04144//Endocytosis+ko04145//Phagosome+ko04514//Cell adhesion molecules (CAMs)+ko04218//Cellular senescence+ko05170//Human immunodeficiency virus 1 infection+ko04612//Antigen processing and presentation+ko04940//Type I diabetes mellitus+ko05320//Autoimmune thyroid disease+ko05203//Viral carcinogenesis+ko05330//Allograft…
CABYR	NA
SOX11	K09268//transcription factor SOX4/11/12 (SOX group C)
PRTG	K22657//immunoglobulin superfamily DCC subclass member 4
FOXI3	K09401//forkhead box protein I
PCSK9	K13050//proprotein convertase subtilisin/kexin type 9 [EC:3.4.21.-]+ko04979//Cholesterol metabolism
SFTPA1	K10067//pulmonary surfactant-associated protein A+ko04145//Phagosome+ko05133//Pertussis
AMN	K18259//protein amnionless
JAKMIP1	K20478//golgin subfamily B member 1;K20478//golgin subfamily B member 1;K20478//golgin subfamily B member 1;K20478//golgin subfamily B member 1
GRID1	K05206//glutamate receptor delta-1 subunit+ko04080//Neuroactive ligand-receptor interaction;K05206//glutamate receptor delta-1 subunit+ko04080//Neuroactive ligand-receptor interaction;K05206//glutamate receptor delta-1 subunit+ko04080//Neuroactive ligand-receptor interaction
BHLHE22	K09086//class B basic helix-loop-helix protein 4/5
GABRA4	K05175//gamma-aminobutyric acid receptor subunit alpha+ko04727//GABAergic synapse+ko04723//Retrograde endocannabinoid signaling+ko05033//Nicotine addiction+ko05032//Morphine addiction+ko04080//Neuroactive ligand-receptor interaction+ko04742//Taste transduction
SLAMF8	K06570//lymphocyte antigen 9;K16853//SLAM family member 8;K06536//signaling lymphocytic activation molecule family member 1+ko05162//Measles
GPR171	K08441//G protein-coupled receptor 171
COCH	K06238//collagen, type VI, alpha+ko04512//ECM-receptor interaction+ko04510//Focal adhesion+ko04974//Protein digestion and absorption+ko04151//PI3K-Akt signaling pathway+ko05165//Human papillomavirus infection
HTR1E	K04153//5-hydroxytryptamine receptor 1+ko04024//cAMP signaling pathway+ko04726//Serotonergic synapse+ko04080//Neuroactive ligand-receptor interaction+ko04742//Taste transduction
CTD-2370N5.3	NA
DNAI2	K11143//dynein intermediate chain 2, axonemal+ko05016//Huntington disease
CLDN17	K06087//claudin+ko04514//Cell adhesion molecules (CAMs)+ko04530//Tight junction+ko04670//Leukocyte transendothelial migration+ko05160//Hepatitis C
STARD10	K20632//deleted in liver cancer protein;K21125//mucin-5AC+ko04657//IL-17 signaling pathway
ACTC1	K12314//actin, alpha cardiac muscle+ko05414//Dilated cardiomyopathy (DCM)+ko05410//Hypertrophic cardiomyopathy (HCM)+ko04261//Adrenergic signaling in cardiomyocytes+ko04260//Cardiac muscle contraction
SERPINA5	K04525//serpin peptidase inhibitor, clade A
MLPH	K22235//melanophilin;K22235//melanophilin;K22235//melanophilin;K22235//melanophilin;K22235//melanophilin;K22235//melanophilin;K22235//melanophilin
TSPAN8	K17349//tetraspanin-8;K17349//tetraspanin-8
C2H7ORF63	NA
CCDC135	K18402//PHD finger protein 20
SCX	K09070//transcription factor 15
TMPRSS4	K09635//transmembrane protease serine 4 [EC:3.4.21.-]+ko05164//Influenza A
SLC30A10	K14697//solute carrier family 30 (zinc transporter), member 10
CTLA4	K06538//cytotoxic T-lymphocyte-associated protein 4+ko04514//Cell adhesion molecules (CAMs)+ko04660//T cell receptor signaling pathway+ko05323//Rheumatoid arthritis+ko05320//Autoimmune thyroid disease
TLR1A	K05398//toll-like receptor 1+ko04620//Toll-like receptor signaling pathway+ko05152//Tuberculosis;K10169//toll-like receptor 6+ko04145//Phagosome+ko05142//Chagas disease (American trypanosomiasis)+ko04620//Toll-like receptor signaling pathway+ko05152//Tuberculosis
ACVR1C	K13568//activin receptor type-1C [EC:2.7.11.30]+ko04350//TGF-beta signaling pathway+ko04550//Signaling pathways regulating pluripotency of stem cells+ko04060//Cytokine-cytokine receptor interaction;K13568//activin receptor type-1C [EC:2.7.11.30]+ko04350//TGF-beta signaling pathway+ko04550//Signaling pathways regulating pluripotency of stem cells+ko04060//Cytokine-cytokine receptor interaction
ZNF217	K09228//KRAB domain-containing zinc finger protein;K09228//KRAB domain-containing zinc finger protein
CDH8	K06800//cadherin 8, type 2
HOXC4	K09304//homeobox protein HoxA/B/C/D4
LITAF	K19363//lipopolysaccharide-induced tumor necrosis factor-alpha factor+ko04142//Lysosome
GNLY	K12382//saposin+ko04142//Lysosome;K12382//saposin+ko04142//Lysosome
ANKRD33B	K10661//E3 ubiquitin-protein ligase MARCH6 [EC:2.3.2.27]+ko04141//Protein processing in endoplasmic reticulum;K02184//formin 2+ko04320//Dorso-ventral axis formation;K03006//DNA-directed RNA polymerase II subunit RPB1 [EC:2.7.7.6]+ko03020//RNA polymerase+ko05016//Huntington disease+ko05168//Herpes simplex infection
SLA	K08893//hemopoietic cell kinase [EC:2.7.10.2]+ko04666//Fc gamma R-mediated phagocytosis+ko04062//Chemokine signaling pathway+ko05167//Kaposi sarcoma-associated herpesvirus infection;K08890//B lymphoid tyrosine kinase [EC:2.7.10.2];K08893//hemopoietic cell kinase [EC:2.7.10.2]+ko04666//Fc gamma R-mediated phagocytosis+ko04062//Chemokine signaling pathway+ko05167//Kaposi sarcoma-associated herpesvi…
ADRB3	K04143//adrenergic receptor beta-3+ko04022//cGMP-PKG signaling pathway+ko04020//Calcium signaling pathway+ko04714//Thermogenesis+ko04970//Salivary secretion+ko04080//Neuroactive ligand-receptor interaction+ko04923//Regulation of lipolysis in adipocytes+ko04924//Renin secretion
GRM3	K04605//metabotropic glutamate receptor 2/3+ko04072//Phospholipase D signaling pathway+ko04724//Glutamatergic synapse+ko05030//Cocaine addiction+ko04080//Neuroactive ligand-receptor interaction
LAT2	NA
C1H12ORF40	NA
OPN5L2	K08385//G0-opsin
GRIN2B	K05210//glutamate receptor ionotropic, NMDA 2B+ko05014//Amyotrophic lateral sclerosis (ALS)+ko04024//cAMP signaling pathway+ko04728//Dopaminergic synapse+ko04724//Glutamatergic synapse+ko04720//Long-term potentiation+ko05322//Systemic lupus erythematosus+ko05034//Alcoholism+ko05033//Nicotine addiction+ko05031//Amphetamine addiction+ko05030//Cocaine addiction+ko04713//Circadian entrainment+ko04014…
POMC	K05228//proopiomelanocortin+ko04024//cAMP signaling pathway+ko04916//Melanogenesis+ko04915//Estrogen signaling pathway+ko04934//Cushing syndrome+ko04080//Neuroactive ligand-receptor interaction+ko04920//Adipocytokine signaling pathway+ko04927//Cortisol synthesis and secretion+ko04925//Aldosterone synthesis and secretion
REEP6	K17279//receptor expression-enhancing protein 5/6
FER1L4	K19949//otoferlin
TCF21	K09072//musculin (activated B-cell factor-1)
KCNH8	K04911//potassium voltage-gated channel Eag-related subfamily H member 8
AvBD8	NA
SLC10A4	K14344//solute carrier family 10 (sodium/bile acid cotransporter), member 4
EXOC3L4	K06110//exocyst complex component 3;K19988//exocyst complex component 3-like protein 2
AMICA1	K06770//myelin protein zero+ko04514//Cell adhesion molecules (CAMs)
PCDHA11	K16493//protocadherin alpha;K16493//protocadherin alpha
UNC13A	K15293//protein unc-13 A/B/C+ko04721//Synaptic vesicle cycle
CHRNA9	K04810//nicotinic acetylcholine receptor alpha-9+ko04080//Neuroactive ligand-receptor interaction
GFI1B	K09228//KRAB domain-containing zinc finger protein
RGPD1	K12172//E3 SUMO-protein ligase RanBP2 [EC:2.3.2.-]+ko03013//RNA transport
FAM83D	K16805//protein FAM83D
CD72AGL	K06504//CD72 antigen+ko04662//B cell receptor signaling pathway
ADCYAP1R1	K04587//pituitary adenylate cyclase-activating polypeptide type I receptor+ko04024//cAMP signaling pathway+ko04911//Insulin secretion+ko04713//Circadian entrainment+ko04080//Neuroactive ligand-receptor interaction+ko04924//Renin secretion;K04587//pituitary adenylate cyclase-activating polypeptide type I receptor+ko04024//cAMP signaling pathway+ko04911//Insulin secretion+ko04713//Circadian entrain…
CHIR-B5	K06264//platelet glycoprotein VI+ko04512//ECM-receptor interaction+ko04611//Platelet activation;K06512//leukocyte immunoglobulin-like receptor+ko04380//Osteoclast differentiation
XK	K19522//membrane transport protein XK
LAG3	K06565//lymphocyte-activation gene 3 protein
HAL	K01745//histidine ammonia-lyase [EC:4.3.1.3]+ko00340//Histidine metabolism+ko01100//Metabolic pathways
SEPW1	K19475//WAS/WASL-interacting protein+ko04144//Endocytosis
CLCA2	K05028//calcium-activated chloride channel regulator 2+ko04972//Pancreatic secretion+ko04924//Renin secretion
TNFRSF13B	K05150//tumor necrosis factor receptor superfamily member 13B+ko04672//Intestinal immune network for IgA production+ko05340//Primary immunodeficiency+ko04060//Cytokine-cytokine receptor interaction
LACC1	K05810//polyphenol oxidase [EC:1.10.3.-]
INS	K04526//insulin+ko04022//cGMP-PKG signaling pathway+ko04140//Autophagy - animal+ko04810//Regulation of actin cytoskeleton+ko04950//Maturity onset diabetes of the young+ko04211//Longevity regulating pathway+ko04213//Longevity regulating pathway - multiple species+ko04072//Phospholipase D signaling pathway+ko04917//Prolactin signaling pathway+ko04914//Progesterone-mediated oocyte maturation+ko04913…
TREM-B2	K13073//polymeric immunoglobulin receptor+ko04672//Intestinal immune network for IgA production
WDR27	K14963//COMPASS component SWD3+ko04934//Cushing syndrome
ZNF831	K09239//human immunodeficiency virus type I enhancer-binding protein;K09228//KRAB domain-containing zinc finger protein
ABCA13	K05647//ATP binding cassette, subfamily A (ABC1), member 13+ko02010//ABC transporters
CACNA2D3	K04860//voltage-dependent calcium channel alpha-2/delta-3+ko05414//Dilated cardiomyopathy (DCM)+ko05410//Hypertrophic cardiomyopathy (HCM)+ko05412//Arrhythmogenic right ventricular cardiomyopathy (ARVC)+ko04261//Adrenergic signaling in cardiomyocytes+ko04260//Cardiac muscle contraction+ko04010//MAPK signaling pathway+ko04921//Oxytocin signaling pathway
B3GNTL2	K03766//beta-1,3-N-acetylglucosaminyltransferase 5 [EC:2.4.1.206]+ko00601//Glycosphingolipid biosynthesis - lacto and neolacto series+ko01100//Metabolic pathways
TMEM156	NA
APOA4	K08760//apolipoprotein A-IV+ko04979//Cholesterol metabolism+ko04975//Fat digestion and absorption+ko04977//Vitamin digestion and absorption
REEP6	K17279//receptor expression-enhancing protein 5/6;K17279//receptor expression-enhancing protein 5/6;K17279//receptor expression-enhancing protein 5/6;K17279//receptor expression-enhancing protein 5/6
CLDN34	K06087//claudin+ko04514//Cell adhesion molecules (CAMs)+ko04530//Tight junction+ko04670//Leukocyte transendothelial migration+ko05160//Hepatitis C
CALCA	K12332//calcitonin+ko04270//Vascular smooth muscle contraction+ko04080//Neuroactive ligand-receptor interaction
KCTD4	K21916//BTB/POZ domain-containing protein KCTD6;K21920//BTB/POZ domain-containing protein KCTD11 [EC:2.3.2.27]
PAX2	K15608//paired box protein 2;K15608//paired box protein 2;K15608//paired box protein 2;K15608//paired box protein 2;K15608//paired box protein 2;K15608//paired box protein 2;K15608//paired box protein 2;K15608//paired box protein 2;K15608//paired box protein 2;K15608//paired box protein 2;K15608//paired box protein 2
SAMD7	K11457//polyhomeotic-like protein 2
MEP1A	K01395//meprin A [EC:3.4.24.18]+ko04974//Protein digestion and absorption
SMIM24	NA
CHIR-B2	K06264//platelet glycoprotein VI+ko04512//ECM-receptor interaction+ko04611//Platelet activation;K06512//leukocyte immunoglobulin-like receptor+ko04380//Osteoclast differentiation
PCDH17	K16499//protocadherin delta 2;K16499//protocadherin delta 2;K16499//protocadherin delta 2
GIF	K14615//gastric intrinsic factor+ko04977//Vitamin digestion and absorption
CAMKV	K08812//CaM kinase-like vesicle-associated [EC:2.7.11.-]
PRSS55	K01324//plasma kallikrein [EC:3.4.21.34]+ko04610//Complement and coagulation cascades;K08670//suppressor of tumorigenicity protein 14 [EC:3.4.21.109]+ko05206//MicroRNAs in cancer
APOLD1	K14480//apolipoprotein L;K14777//ATP-dependent RNA helicase DDX47/RRP3 [EC:3.6.4.13]
DISP2	K10649//tripartite motif-containing protein 9/67;K12385//Niemann-Pick C1 protein+ko04142//Lysosome+ko04979//Cholesterol metabolism;K06225//patched 1+ko04360//Axon guidance+ko04024//cAMP signaling pathway+ko05217//Basal cell carcinoma+ko04341//Hedgehog signaling pathway - fly+ko04340//Hedgehog signaling pathway+ko05200//Pathways in cancer+ko05205//Proteoglycans in cancer
TENM4	K18040//tyrosine-protein phosphatase non-receptor type 23 [EC:3.1.3.48];K05628//arginine-glutamic acid dipeptide repeats protein+ko04391//Hippo signaling pathway - fly;K19582//lipid phosphate phosphatase-related protein type 3/4;K10367//formin 1
IKZF3	K09220//IKAROS family zinc finger protein
C20H20ORF195	NA
DGKI	K00901//diacylglycerol kinase (ATP) [EC:2.7.1.107]+ko04070//Phosphatidylinositol signaling system+ko04072//Phospholipase D signaling pathway+ko00564//Glycerophospholipid metabolism+ko00561//Glycerolipid metabolism+ko05231//Choline metabolism in cancer+ko01100//Metabolic pathways
WISP3	K23090//WNT1-inducible-signaling pathway protein 3
IFI6	NA
PTPRQ	K16910//receptor-type tyrosine-protein phosphatase Q [EC:3.1.3.48]
SLC6A20	K05048//solute carrier family 6 (neurotransmitter transporter, amino acid/orphan) member 15/16/17/18/20
CD72	K06504//CD72 antigen+ko04662//B cell receptor signaling pathway
NOV	K06827//connective tissue growth factor+ko04390//Hippo signaling pathway+ko04371//Apelin signaling pathway
P2RY10	K04274//P2Y purinoceptor 10+ko04080//Neuroactive ligand-receptor interaction
HPCAL4	K19936//visinin-like protein 1
PLAC8L1	NA
AICDA	K10989//activation-induced cytidine deaminase [EC:3.5.4.38]+ko04672//Intestinal immune network for IgA production+ko05340//Primary immunodeficiency
ARC	K15867//activity-regulated cytoskeleton-associated protein+ko05031//Amphetamine addiction
MZB1	K14611//solute carrier family 23 (nucleobase transporter), member 1/2;K03129//transcription initiation factor TFIID subunit 4+ko03022//Basal transcription factors+ko05016//Huntington disease+ko05168//Herpes simplex infection;K03626//nascent polypeptide-associated complex subunit alpha+ko04928//Parathyroid hormone synthesis, secretion and action
PAX9	K09382//paired box protein 1/9
PAX1	K09382//paired box protein 1/9
SYTL5	K17598//synaptotagmin-like protein
GABRR3	K05190//gamma-aminobutyric acid receptor subunit rho+ko04727//GABAergic synapse+ko04723//Retrograde endocannabinoid signaling+ko05033//Nicotine addiction+ko05032//Morphine addiction+ko04080//Neuroactive ligand-receptor interaction
XAF1	K03173//TNF receptor-associated factor 2 [EC:2.3.2.27]+ko04141//Protein processing in endoplasmic reticulum+ko05222//Small cell lung cancer+ko04217//Necroptosis+ko04210//Apoptosis+ko04071//Sphingolipid signaling pathway+ko05170//Human immunodeficiency virus 1 infection+ko04657//IL-17 signaling pathway+ko04380//Osteoclast differentiation+ko04668//TNF signaling pathway+ko04621//NOD-like receptor si…
NPFFR1	K04240//neuropeptide FF receptor 1+ko04080//Neuroactive ligand-receptor interaction
PEX5L	K13342//peroxin-5+ko04146//Peroxisome
NEUROD6	K09080//neurogenic differentiation factor 6
CTSE	K01382//cathepsin E [EC:3.4.23.34]+ko04142//Lysosome
PTCRA	K06056//pre T-cell antigen receptor alpha+ko05202//Transcriptional misregulation in cancer+ko04330//Notch signaling pathway
CACFD1	K08627//a disintegrin and metalloproteinase with thrombospondin motifs 13 [EC:3.4.24.87];K10402//kinesin family member 20
SERPINA9	K04525//serpin peptidase inhibitor, clade A
HNF1B	K08034//transcription factor 2, hepatocyte nuclear factor 1-beta+ko04950//Maturity onset diabetes of the young
RSAD2	K15045//radical S-adenosyl methionine domain-containing protein 2+ko05160//Hepatitis C+ko05164//Influenza A
TRIM27.2	K12000//tripartite motif-containing protein 7;K12009//tripartite motif-containing protein 27 [EC:2.3.2.27];K12017//tripartite motif-containing protein 41 [EC:2.3.2.27]
MIOX	K00469//inositol oxygenase [EC:1.13.99.1]+ko00053//Ascorbate and aldarate metabolism+ko00562//Inositol phosphate metabolism
IQCG	K10397//kinesin family member 6/9;K20283//golgin subfamily A member 4;K17388//Rho-associated protein kinase 2 [EC:2.7.11.1]+ko04360//Axon guidance+ko04024//cAMP signaling pathway+ko04022//cGMP-PKG signaling pathway+ko05132//Salmonella infection+ko05130//Pathogenic Escherichia coli infection+ko05131//Shigellosis+ko04810//Regulation of actin cytoskeleton+ko04510//Focal adhesion+ko04071//Sphingolipi…
PLACL2	NA
TMEM200A	NA
GBP7	K20899//guanylate-binding protein 1/3/4/7+ko04621//NOD-like receptor signaling pathway
GPR18	K08410//N-arachidonyl glycine receptor
GRM4	K04607//metabotropic glutamate receptor 4+ko04072//Phospholipase D signaling pathway+ko04724//Glutamatergic synapse+ko04080//Neuroactive ligand-receptor interaction+ko04742//Taste transduction
TRIM39.2	K12015//tripartite motif-containing protein 39 [EC:2.3.2.27]
GLOD5	K01724//4a-hydroxytetrahydrobiopterin dehydratase [EC:4.2.1.96]+ko01100//Metabolic pathways+ko00790//Folate biosynthesis;K19983//exocyst complex component 1
OR5AS1	K04257//olfactory receptor+ko04740//Olfactory transduction
TSSK3	K08811//testis-specific serine kinase [EC:2.7.11.1]
SLAMF1	K06536//signaling lymphocytic activation molecule family member 1+ko05162//Measles
GPRIN2	NA
TMPRSS2	K09633//transmembrane protease serine 2 [EC:3.4.21.-]+ko05215//Prostate cancer+ko05202//Transcriptional misregulation in cancer+ko05164//Influenza A
CCDC178	K12478//early endosome antigen 1+ko04144//Endocytosis+ko04145//Phagosome+ko05152//Tuberculosis;K11498//centromeric protein E
MRPS34	K17412//small subunit ribosomal protein S34
NTSR1	K04211//neurotensin receptor 1+ko04020//Calcium signaling pathway+ko04080//Neuroactive ligand-receptor interaction
COX20	K18184//cytochrome c oxidase assembly protein subunit 20+ko04714//Thermogenesis
MYT1L	K18626//trichohyalin
FAM181A	NA
DAB1	K20054//disabled homolog 1;K20054//disabled homolog 1;K20054//disabled homolog 1;K20054//disabled homolog 1;K20054//disabled homolog 1;K20054//disabled homolog 1;K20054//disabled homolog 1;K20054//disabled homolog 1;K20054//disabled homolog 1;K20054//disabled homolog 1;K20054//disabled homolog 1
TRAF3IP3	K15680//corticosteroid 11-beta-dehydrogenase isozyme 1 [EC:1.1.1.146]+ko00980//Metabolism of xenobiotics by cytochrome P450+ko05204//Chemical carcinogenesis+ko00140//Steroid hormone biosynthesis+ko01100//Metabolic pathways;K09228//KRAB domain-containing zinc finger protein;K16462//centrosomal protein CEP164;K09187//histone-lysine N-methyltransferase MLL2 [EC:2.1.1.43]+ko04934//Cushing syndrome+ko…
CYP1C1	K17812//cytochrome P450 family 1 subfamily C
